# Supplementary material for: High-Frequency Local Field Potential Oscillations for Pigeons in Effective Turning
Source: Animals (Basel). 2024 Feb 3;14(3):509. doi: 10.3390/ani14030509 (PMC10854807; doi:10.3390/ani14030509)
Supplement: Supplementary file 1 [file animals-14-00509-s001.zip]

Archive with 1 entries (1 files):
- animals-2769554-supplementary.pdf
